# Supplementary material for: Antimicrobial Resistance Across the Urban Wastewater Continuum: A One Health Assessment Using High-Throughput qPCR
Source: Antibiotics (Basel). 2026 Jul 8;15(7):669. doi: 10.3390/antibiotics15070669 (PMC13406083; doi:10.3390/antibiotics15070669)
Supplement: Supplementary file 1 [file antibiotics-15-00669-s001.zip]

Archive with 2 entries (2 files):
- Supplementary Data S1_27_march _2026_Final.xlsx
- Supplementary Data S2_27_march _2026_Final.xlsx
