# Supplementary material for: Antimicrobial Resistance Across the Urban Wastewater Continuum: A One Health Assessment Using High-Throughput qPCR
Source: Antibiotics (Basel). 2026 Jul 8;15(7):669. doi: 10.3390/antibiotics15070669 (PMC13406083; doi:10.3390/antibiotics15070669)
Supplement: Supplementary file 1 [file antibiotics-15-00669-s001.zip › Supplementary Data S1_27_march _2026_Final.xlsx]

## Sheet: Supplementary Data 1
Table S1: Gene targets included in the HT-qPCR panel adapted from the Resistomap One Health panel, with gene names, functional categories, and primer sequences.
Gene	Gene functional category	Forward Primer	Reverse Primer
16S rRNA	16S rRNA	ATGGYTGTCGTCAGCTCGTG	GGGTTGCGCTCGTTGC
aadA_1	Aminoglycoside	GTTGTGCACGACGACATCATT	GGCTCGAAGATACCTGCAAGAA
APH(6)-Id	Aminoglycoside	GCTCGGTCGTGAGAACAATCT	CAATTTCGGTCGCCTGGTAGT
aadA2_3	Aminoglycoside	CAATGACATTCTTGCGGGTATC	GACCTACCAAGGCAACGCTATG
aadA7	Aminoglycoside	CACTCCGCGCCTTGGA	TGTGGCGGGCTCGAAG
ANT(2'')-Ia	Aminoglycoside	CCTGCTTGGTGGGCAGAC	CGGCACGCAAGACCTCAA
rmtB	Aminoglycoside	GCTGTGATATCCACCAGGGA	AAGCTTAAAAATCAGCGCCA
AAC(6')-Ib_1	Aminoglycoside	CGTCGCCGAGCAACTTG	CGGTACCTTGCCTCTCAAACC
blaSHV_1	Beta-Lactam	TCCCATGATGAGCACCTTTAAA	TTCGTCACCGGCATCCA
blaVEB	Beta-Lactam	CCCGATGCAAAGCGTTATG	GAAAGATTCCCTTTATCTATCTCAGACAA
cfxA	Beta-Lactam	TCATTCCTCGTTCAAGTTTTCAGA	TGCAGCACCAAGAGGAGATGT
blaDHA	Beta-Lactam	TGGCCGCAGCAGAAAGA	CCGTTTTATGCACCCAGGAA
blaOXA1	Beta-Lactam	CGGATGGTTTGAAGGGTTTATTAT	TCTTGGCTTTTATGCTTGATGTTAA
blaGES	Beta-Lactam	GCAATGTGCTCAACGTTCAAG	GTGCCTGAGTCAATTCTTTCAAAG
blaVIM	Beta-Lactam	GCACTTCTCGCGGAGATTG	CGACGGTGATGCGTACGTT
blaIMP_1	Beta-Lactam	AACACGGTTTGGTGGTTCTTGTA	GCGCTCCACAAACCAATTG
mecA	Beta-Lactam	GGTTACGGACAAGGTGAAATACTGAT	TGTCTTTTAATAAGTGAGGTGCGTTAATA
blaCTX-M_5	Beta-Lactam	GCGATAACGTGGCGATGAAT	GTCGAGACGGAACGTTTCGT
blaNDM	Beta-Lactam	GGCCACACCAGTGACAATATCA	CAGGCAGCCACCAAAAGC
blaKPC_2	Beta-Lactam	GCCGCCGTGCAATACAGT	GCCGCCCAACTCCTTCA
blaCMY_2	Beta-Lactam	AAAGCCTCAT GGGTGCATAAA	ATAGCTTTTGTTTGCCAGCATCA
blaOXA51	Beta-Lactam	CGACCGAGTATGTACCTGCTTC	TCAAGTCCAATACGACGAGCTA
blaTEM	Beta-Lactam	CGCCGCATACACTATTCTCAG	GCTTCATTCAGCTCCGGTTC
blaCARB	Beta-Lactam	TGATTTGAGGGATACGACAACTCC	CTGTAATACTCCGAGCACCAA
blaOXA48	Beta-Lactam	TGTTTTTGGTGGCATCGAT	GTAAMRATGCTTGGTTCGC
intI1_1	Integrons	CGAACGAGTGGCGGAGGGTG	TACCCGAGAGCTTGGCACCCA
acrB_1	MDR	AGTCGGTGTTCGCCGTTAAC	CAAGGAAACGAACGCAATACC
acrA_1	MDR	GGTCTATCACCCTACGCGCTATC	GCGCGCACGAACATACC
mdtE	MDR	CGTCGGCGCACTCGTT	TCCAGACGTTGTACGGTAACCA
tolC_2	MDR	CAGGCAGAGAACCTGATGCA	CGCAATTCCGGGTTGCT
acrR_2	MDR	GATGATACCCCCTGCTGTGAGA	ACCAAACAAGAAGCGCAAGAA
mdtA	MDR	ACAAGCCCAGGGCCAAC	CCTTAATGGTGCCTTCGGTTTC
qacH_1	MDR	CTGAAGTCTAGCCATGGATTCACTAG	CAAGCAATAGCTGCCACAAGC
tnpA_1	MGE	GCCGCACTGTCGATTTTTATC	GCGGGATCTGCCACTTCTT
tnpA_2	MGE	CCGATCACGGAAAGCTCAAG	GGCTCGCATGACTTCGAATC
tnpA_3	MGE	GGGCGGGTCGATTGAAA	GTGGGCGGGATCTGCTT
ISPps	MGE	CACACTGCAAAAACGCATCCT	TGTCTTTGGCGTCACAGTTCTC
IS1247_2	MGE	TGGATCGACCGGTTCCAT	GCTGACCGAGCTGTCCATGT
IncP_oriT	MGE	CAGCCTCGCAGAGCAGGAT	CAGCCGGGCAGGATAGGTGAAGT
IS26_1	MGE	ATGGATGAAACCTACGTGAAGGTC	CGGTACTTAATCTGTCGGTGTTCA
ISEcp1	MGE	CATGCTCTGCGGTCACTTC	GACGCACCTTCTTGATGACC
Tn5403	MGE	AAGCGAATGGCGCGAAC	CGCGCAGGGTAAACTGC
ermB_2	MLSB	GAACACTAGGGTTGTTCTTGCA	CTGGAACATCTGTGGTATGGC
mel	MLSB	TAATTATCGCAGCAGCTGGTTC	GTTCCCAAACGGAGTATAAGAGTG
msrE	MLSB	CGGCAGATGGTCTGAGCTTAAA	CGCACTCTTCCTGCATAAAGGA
crAss64	Other microbial marker	TGTATAGATGCTGCTGCAACTGTACTC	CGTTGTTTTCATCTTTATCTTGTCCAT
merA	Other resistance marker	GTGCCGTCCAAGATCATG	GGTGGAAGTCCAGTAGGGTGA
qacEdelta1_1	Other resistance marker	TCGCAACATCCGCATTAAAA	ATGGATTTCAGAACCAGAGAAAGAAA
bacA	Other resistance marker	ATCCGCGGCACCCTGA	CCTGCTTGATGGACTTGATGAAGA
MCR-1	Other resistance marker	CACATCGACGGCGTATTCTG	CAACGAGCATACCGACATCG
Human Bacteroides	Other taxonomic marker	ATCATGAGTTCACATGTCCG	CTTCCTCTCAGAACCCCTATCC
Bovine Bacteroidales	Other taxonomic marker	ACAGCCCGCGATTGATACTGGTAA	CAATCGGAGTTCTTCGTGAT
Universal Bacteroidales	Other taxonomic marker	CGTTATCCGGATTTATTGGGTTTA	AATCGGAGTTCCTCGTGATATCTA
A. baumannii	Pathogen marker	TCTTGGTGGTCACTTGAAGC	ACTCTTGTGGTTGTGGAGCA
Enterococci	Pathogen marker	AGAAATTCCAAACGAACTTG	CAGTGCTCTACCTCCATCATT
K. pneumoniae	Pathogen marker	ACGGCCGAATATGACGAATTC	AGAGTGATCTGCTCATGAA
P. aeruginosa	Pathogen marker	AGCGTTCGTCCTGCACAAGT	TCCACCATGCTCAGGGAGAT
Staphylococci	Pathogen marker	CGCAACGTTCAATTTAATTTTGTTAA	TGGTCTTTCTGCATTCCTGGA
Shigella	Pathogen marker	CCTTTTCCGCGTTCCTTGA	CGGAATCCGGAGGTATTGC
S. aureus	Pathogen marker	CAAAGCATCCTAAAAAAGGTGTAGAGA	TTCAATTTTCTTTGCATTTTCTACC
E. coli uidA_2	Pathogen marker	CGGAAGCAACGCGTAAACTC	TGAGCGTCGCAGAACATTACA
C. auris	Pathogen marker	CAGACGTGAATCATCGAATCT	TTTCGTGCAAGCTGTAATTT
floR_1	Phenicol	ATTGTCTTCACGGTGTCCGTTA	CCGCGATGTCGTCGAACT
catIII	Phenicol	CTGATTGCTCAGGCCGTGAA	ATGAGTATGGGCAACTCAGTGC
qnrS_1	Quinolone	CCACTTTGATGTCGCAGATCTTC	CCCTCTCCATATTGGCATAGGAAA
qnrS2	Quinolone	TCCCGAGCAAACTTTGCCAA	GGTGAGTCCCTATCCAGCGA
qnrB	Quinolone	GCGACGTTCAGTGGTTCAGA	GCTGCTCGCCAGTCGAA
folP_1	Sulfonamide	CACGGCTTCGGCTCATGT	TGCCATCCTGTGACTAGCTACGT
tet(B)_2	Tetracycline	GCCCAGTGCTGTTGTTGTCAT	TGAAAGCAAACGGCCTAAATACA
tet(M)	Tetracycline	GGAGCGATTACAGAATTAGGAAGC	TCCATATGTCCTGGCGTGTC
vanB_1	Vancomycin	TTGTCGGCGAAGTGGATCA	AGCCTTTTTCCGGCTCGTT
vanA	Vancomycin	GGGCTGTGAGGTCGGTTG	TTCAGTACAATGCGGCCGTTA
