# Supplementary material for: Antimicrobial Resistance Across the Urban Wastewater Continuum: A One Health Assessment Using High-Throughput qPCR
Source: Antibiotics (Basel). 2026 Jul 8;15(7):669. doi: 10.3390/antibiotics15070669 (PMC13406083; doi:10.3390/antibiotics15070669)
Supplement: Supplementary file 1 [file antibiotics-15-00669-s001.zip › Supplementary Data S2_27_march _2026_Final.xlsx]

## Sheet: Supplementary Data 2
Table S2: Ralative abundance of target genes across samples
Gene	Fuctional category	Site 1 Jun 2025	Site 1 Jul 2025	Site 1 Aug 2025	Site 1 Sep 2025	Site 1 Oct 2025	Site 1 Nov 2025	Site 1 Dec 2025	Site 1 Jan 2026	Site 2 Jun 2025	Site 2 Jul 2025	Site 2 Aug 2025	Site 2 Sep 2025	Site 2 Oct 2025	Site 2 Nov 2025	Site 2 Dec 2025	Site 2 Jan 2026	Site 3 Jun 2025	Site 3 Jul 2025	Site 3 Aug 2025	Site 3 Sep 2025	Site 3 Oct 2025	Site 3 Nov 2025	Site 3 Dec 2025	Site 3 Jan 2026	Site 4 Jun 2025	Site 4 Jul 2025	Site 4 Aug 2025	Site 4 Sep 2025	Site 4 Oct 2025	Site 4 Nov 2025	Site 4 Dec 2025	Site 4 Jan 2026	Site 5 Jun 2025	Site 5 Jul 2025	Site 5 Aug 2025	Site 5 Sep 2025	Site 5 Oct 2025	Site 5 Nov 2025	Site 5 Dec 2025	Site 5 Jan 2026	Site 6 Jun 2025	Site 6 Jul 2025	Site 6 Aug 2025	Site 6 Sep 2025	Site 6 Oct 2025	Site 6 Nov 2025	Site 6 Dec 2025	Site 6 Jan 2026
intI1_1	INTEGRONS	0.114229	0.155681	0.0560685	0.110849	0.0616395	0.243164	0.145256	0.17515	0.138376	0.124712	0.127922	0.139017	0.102238	0.205898	0.159689	0.204004	0.160799	0.193446	0.131215	0.164178	0.211686	0.0643314	0.177595	0.261219	0.267325	0.165702	0.21071	0.181327	0.125289	0.134904	0.263645	0.25	0.191666	0.181747	0.408007	0.239263	0.136156	0.394109	0.199344	0.233798	0.113965	0.144586	0.143587	0.135842	0.134282	0.0999026	0.195693	0.20733
IS26_1	MGE	0.0255594	0.131822	0.0308198	0.177595	0.125	0.202594	0.129408	0.0114118	0.0791098	0.110593	0.0303955	0.158586	0.191224	0.185137	0.151424	0.0460709	0.0387409	0.0863696	0.016364	0.12385	0.0301855	0.0897258	0.0452272	0.0159902	0.0951711	0.106333	0.128514	0.192554	0.165702	0.163421	0.206851	0.0969465	0.109829	0.207809	0.125869	0.301452	0.240371	0.240927	0.274841	0.0902456	0.0506486	0.128514	0.0322774	0.192554	0.170755	0.199805	0.195242	0.0358968
tnpA_1	MGE	0.0238478	0.126161	0.0319066	0.146266	0.112396	0.155681	0.0985273	0.00970762	0.085575	0.0932125	0.0311779	0.131822	0.145592	0.163044	0.114229	0.03983	0.0493776	0.0836205	0.0169802	0.108568	0.0301158	0.0675297	0.0393725	0.015625	0.105112	0.0879808	0.124424	0.149339	0.13061	0.12385	0.158952	0.0739828	0.11162	0.177595	0.17234	0.254076	0.203063	0.21071	0.202594	0.0809589	0.0595399	0.110849	0.0381193	0.160058	0.139984	0.144252	0.147283	0.0301158
ISEcp1	MGE	0.0510009	0.0898295	0.125869	0.089209	0.120185	0.160058	0.101063	0.068078	0.0371627	0.0638133	0.0853775	0.0693481	0.071628	0.116629	0.102474	0.101063	0.0280342	0.0633725	0.0617821	0.0577781	0.0472568	0.0425902	0.0483614	0.0156611	0.0311059	0.0339605	0.0506486	0.052193	0.0598156	0.0514744	0.073133	0.0416175	0.05818	0.034996	0.0482498	0.0701539	0.0767689	0.0602317	0.0904543	0.0350769	0.0515935	0.0488104	0.0865693	0.0685516	0.0669858	0.070969	0.0724602	0.0589921
tnpA_2	MGE	0.00668434	0.0290229	0.00803214	0.0230887	0.0155889	0.0238478	0.0142786	0.00375579	0.017579	0.0224056	0.0118142	0.0306777	0.0236284	0.0284256	0.0222508	0.0170589	0.0103804	0.0329556	0.0181151	0.0353209	0.0169802	0.0169999	0.0148163	0.00666121	0.0258564	0.0270168	0.0379436	0.0502988	0.0461775	0.0430354	0.0450187	0.0234652	0.0259762	0.0409498	0.0324269	0.0524347	0.040386	0.0448111	0.0434852	0.0148506	0.0125747	0.0263388	0.0176605	0.0286895	0.0334929	0.034674	0.0320544	0.0103564
IS1247_2	MGE	0.00730618	0.0128686	0.0153034	0.0184957	0.0215924	0.0292247	0.0191038	0.00806934	0.00761644	0.0246888	0.0226136	0.0180733	0.0238478	0.0358968	0.0271419	0.0407139	0.0127208	0.0789272	0.0633725	0.0739828	0.0194602	0.0436361	0.0292923	0.0235739	0.0144445	0.0402928	0.0564585	0.0409498	0.0685516	0.0424919	0.0554245	0.0325019	0.012373	0.0139525	0.0219445	0.0263388	0.0529216	0.0244052	0.0363979	0.0207128	0.00624392	0.0142128	0.0236831	0.0156974	0.0231957	0.0201464	0.033648	0.012459
Tn5403	MGE	0.00567958	0.0116785	0.00500181	0.0151627	0.0115444	0.0215426	0.0174576	0.00960721	0.00878952	0.0130784	0.00678548	0.0122308	0.0177013	0.0224056	0.0204749	0.0121464	0.00677765	0.0136654	0.00601036	0.0131694	0.00315823	0.00566647	0.0125167	0.00805072	0.00894316	0.0136024	0.0141146	0.014082	0.0122308	0.011023	0.0248605	0.0141473	0.013261	0.0165541	0.0161387	0.017297	0.0183255	0.0230355	0.0321286	0.0191701	0.00768716	0.0134151	0.00624392	0.0135396	0.00998054	0.0139525	0.0253536	0.0113068
ISPps	MGE	0.00274306	0.0227183	0.00359448	0.0153743	0.0158798	0.0152681	0.00715582	0.000546812	0.00942037	0.0129881	0.00291963	0.0165924	0.0117055	0.016176	0.01418	0.00389724	0.00504825	0.0290229	0.0031802	0.0259762	0.00889165	0.00461859	0.00477594	0.000415365	0.013261	0.0214432	0.0250913	0.0414256	0.0379436	0.0417137	0.033648	0.00740817	0.00926924	0.0190157	0.0187973	0.0297699	0.0294961	0.0293601	0.0151627	0.00216213	0.00747696	0.0139848	0.00447675	0.0150232	0.0203805	0.00805072	0.0102611	0.00121065
tnpA_3	MGE	0.00205023	0.00761644	0.00412421	0.00722226	0.00508337	0.00884044	0.0057257	0.00238521	0.004732	0.0101082	0.005846	0.00943126	0.00739962	0.0120346	0.00789415	0.00872881	0.00433426	0.0232225	0.0121183	0.0207128	0.00546082	0.0098659	0.00765172	0.00499027	0.00692006	0.0148335	0.0145618	0.0172571	0.0184104	0.0140983	0.0171577	0.00847052	0.00806002	0.0120904	0.0142292	0.0185814	0.0154099	0.0175182	0.0158248	0.00510691	0.00405336	0.010734	0.00758133	0.0101199	0.0124303	0.011425	0.0136338	0.003545
IncP_oriT	MGE	9.8467e-05	0.000325137	8.37627e-05	0.000137019	0.000107503	0.000447239	0.000279151	0.000203643	0.000135602	0.000408229	0.000145839	0.000186742	0.000163699	0.000523327	0.000423603	0.000281743	0.000203174	0.000422625	0.000172633	0.000227266	0.000131438	8.82323e-05	0.000318813	0.000194672	0.000375214	0.00111919	0.000412972	0.000346066	0.000309737	0.000367917	0.000864009	0.000557657	0.000299532	0.000615907	0.000529408	0.000287663	0.000369194	0.000662404	0.000609536	0.000327776	0.000130229	0.000510194	0.000160701	0.000157394	0.000173433	0.000127254	0.000494526	0.000269954
msrE	MLSB	0.00779447	0.130007	0.0196408	0.136156	0.132433	0.170755	0.077661	0.00248363	0.0328795	0.0650037	0.0113854	0.117984	0.131518	0.151774	0.103905	0.0219445	0.00740817	0.0551689	0.00284307	0.0822789	0.0175385	0.0300117	0.024918	0.0010017	0.0411395	0.070969	0.069188	0.139661	0.151774	0.100598	0.120185	0.0225093	0.0435857	0.166086	0.0733022	0.296616	0.234881	0.152477	0.151774	0.0125747	0.0231957	0.0717936	0.0157337	0.164178	0.195693	0.11162	0.0967228	0.00649405
ermB_2	MLSB	0.0442964	0.04133	0.08266	0.0546614	0.0751891	0.0896222	0.0818996	0.0651541	0.0303253	0.0358968	0.0428865	0.0311059	0.0484733	0.0674518	0.0751891	0.0703162	0.0204276	0.0416175	0.034594	0.0263388	0.00603122	0.0304658	0.0313223	0.0164778	0.0197318	0.0145114	0.0264608	0.023903	0.0394636	0.0322029	0.0379436	0.029977	0.0275208	0.013261	0.0203805	0.0226659	0.0239583	0.0231421	0.042296	0.0246318	0.0304658	0.0198232	0.0472568	0.0345142	0.0405731	0.0620683	0.0473661	0.0423939
mel	MLSB	0.0383845	0.0430851	0.0695085	0.0502988	0.0639609	0.0883883	0.0789272	0.0605107	0.026278	0.0417137	0.0555527	0.0412346	0.0371627	0.0542838	0.0750155	0.0634457	0.0213444	0.0462843	0.0506486	0.0352394	0.00841201	0.0305362	0.0372487	0.0146462	0.018157	0.019915	0.0292247	0.0217426	0.0355666	0.0256186	0.0406669	0.0240137	0.0330318	0.0151277	0.0233031	0.0304658	0.033648	0.0261569	0.0482498	0.0250913	0.0347543	0.0253243	0.0545353	0.0462843	0.0331848	0.0417137	0.0474757	0.0402928
Universal Bacteroidales	OTHER_TAXONOMIC_MARKER	0.00647906	0.0391006	0.00229599	0.0209535	0.00929068	0.014714	0.0136654	0.00453924	0.0193928	0.0537845	0.00365309	0.0535365	0.0174576	0.0290229	0.0271419	0.00420601	0.0625	0.0208087	0.00329235	0.0225093	0.170361	0.00596884	0.0223023	0.00574557	0.0971708	0.0185814	0.0633725	0.0809589	0.0419069	0.131822	0.0987552	0.049721	0.0362301	0.0367359	0.014748	0.0126914	0.0108212	0.0329556	0.0167078	0.00808801	0.0247459	0.0460177	0.00573231	0.0207128	0.0303955	0.0169019	0.0141473	0.00411945
Human Bacteroides	OTHER_TAXONOMIC_MARKER	0.000362433	0.00101686	0.000108001	0.00217214	0.000229376	0.000550616	0.000441082	6.62525e-05	0.00304713	0.00361948	9.6218e-05	0.00478699	0.000967579	0.00111146	0.000986769	7.44518e-05	0.00396078	0.00128561	0.000198533	0.00151479	0.00474295	0.000252167	0.000981086	0.000338161	0.0109216	0.00148533	0.00802287	0.00422549	0.00341634	0.00806934	0.00482028	0.00557556	0.00361948	0.00191957	0.00094112	0.000700173	0.000654796	0.00223579	0.00106372	0.000870018	0.00122613	0.00243252	0.000454531	0.00170817	0.00126791	0.000828812	0.000447239	0.000135916
Bovine Bacteroidales	OTHER_TAXONOMIC_MARKER	0	0	0	0	0	0	0	0	0	0	0	0	0	0	0	0	0	0	0	0	0	0	0	0	0	0	0	0	0	0	0	0	0	0	0	0	0	0	0	0	0	0	0	0	0	0	0	0
tet(M)	TETRACYCLINE	0.0321286	0.0193257	0.0372487	0.0302553	0.0253829	0.0443989	0.0469304	0.0584495	0.0237928	0.0192811	0.0280991	0.0203335	0.0222508	0.0314674	0.0363139	0.0381193	0.0212951	0.0176197	0.0224056	0.0190157	0.00860863	0.0274573	0.0342758	0.0237379	0.014885	0.0081631	0.0185814	0.0124878	0.0182833	0.0169019	0.0218938	0.0270168	0.0186243	0.00594819	0.0100732	0.012373	0.0118689	0.00893283	0.0228235	0.0228763	0.0284913	0.0223023	0.0375078	0.0211969	0.0344345	0.082089	0.0374212	0.0393725
tet(B)_2	TETRACYCLINE	0.000170257	0.000287995	0.00014006	0.000244141	0.000107876	0.000580668	0.000647275	3.61244e-05	0.000641321	0.000292691	7.60162e-05	0.000273406	0.000262269	0.000601145	0.000769744	0.000563486	0.000393868	0.000360345	0.000143831	0.000382214	6.57948e-05	0.000645036	0.00044931	0.000152384	0.000324386	0.000210338	0.00029575	0.000309023	0.000362433	0.00048603	0.000670101	0.000404007	0.000209611	0.000283048	0.000325512	0.000285346	0.000429516	0.000402144	0.000978821	0.000465155	0.000347267	0.000253921	0.000149421	0.000223103	0.00021451	0.000598373	0.00098563	0.000147193
aadA7	AMINOGLYCOSIDE	0.0119239	0.00655434	0.00761644	0.00649405	0.004044	0.0181151	0.0201464	0.0338821	0.00880985	0.0118689	0.0118142	0.00763406	0.00558846	0.0289559	0.0289559	0.0379436	0.0106476	0.0205223	0.0204749	0.0159533	0.0103325	0.00139228	0.0355255	0.036906	0.00725571	0.0142457	0.012373	0.0103564	0.0115978	0.0100732	0.0338821	0.0448629	0.00805072	0.0103325	0.00707363	0.0107092	0.00924785	0.0176605	0.0289559	0.0254416	0.0072056	0.0100965	0.0139848	0.00909948	0.00763406	0.00740817	0.0300463	0.0308198
aadA2_3	AMINOGLYCOSIDE	0.00208366	0.0186243	0.00345603	0.0143779	0.0103564	0.0150579	0.0103804	0.00109869	0.00950784	0.0116785	0.0033693	0.0183679	0.0139203	0.0172571	0.0142786	0.0054988	0.00628735	0.0167078	0.00326206	0.0170195	0.0174173	0.00856895	0.00722226	0.0017766	0.0182411	0.0180315	0.0216924	0.034039	0.0243489	0.0285572	0.0314674	0.0162885	0.0186243	0.026522	0.0263388	0.0313223	0.0237928	0.0317595	0.0286233	0.00644919	0.00835391	0.0209535	0.00797666	0.0185814	0.0215426	0.0218938	0.0180733	0.00346403
AAC(6')-Ib_1	AMINOGLYCOSIDE	0.000673983	0.00696015	0.000904871	0.00463462	0.00277493	0.00381703	0.00213729	0.000333506	0.00841201	0.00508337	0.00135891	0.00820091	0.00666891	0.00652412	0.00480916	0.00127084	0.00209815	0.00552427	0.00143972	0.00554986	0.00216213	0.00172005	0.00198039	0.000575326	0.00497875	0.00475942	0.00712283	0.00878952	0.00680118	0.0075551	0.00926924	0.00375579	0.00583925	0.00814426	0.0083926	0.011023	0.00538564	0.0109469	0.00827706	0.00183077	0.00276214	0.00502498	0.00187356	0.00541058	0.00666121	0.00439476	0.00483143	0.000721523
aadA_1	AMINOGLYCOSIDE	0.00154662	0.0131999	0.00197582	0.00850976	0.00638986	0.00914163	0.00612956	0.000821188	0.00722226	0.00805072	0.00235509	0.0118964	0.00835391	0.0112028	0.00916277	0.00350428	0.00466686	0.0109976	0.00229069	0.0104767	0.0120346	0.00461325	0.00501338	0.00119398	0.0137604	0.0114646	0.0154813	0.0234652	0.0153388	0.0188407	0.0235195	0.0113068	0.0133532	0.0197318	0.0181151	0.0199611	0.0133532	0.0211969	0.0197774	0.00491021	0.00562733	0.0142457	0.00443556	0.0115177	0.014714	0.0121183	0.0105985	0.00206449
APH(6)-Id	AMINOGLYCOSIDE	0.00287943	0.0129881	0.00434428	0.00922651	0.00747696	0.0108713	0.0063604	0.00211274	0.00775854	0.010574	0.00597574	0.0110741	0.00964056	0.0133532	0.00975258	0.00866851	0.00551152	0.0220461	0.0120346	0.0220461	0.00722226	0.0122308	0.00734002	0.00402536	0.00975258	0.0129581	0.0162134	0.0237379	0.0225614	0.0208569	0.0210992	0.00933371	0.0114382	0.0167852	0.0180733	0.0257372	0.0190597	0.0219445	0.0190597	0.00611542	0.0063604	0.0127208	0.00872881	0.0143448	0.0165159	0.0134772	0.0149885	0.00332292
ANT(2'')-Ia	AMINOGLYCOSIDE	0.00208848	0.00680118	0.00520218	0.00641946	0.00372985	0.0150928	0.0114911	0.00607318	0.00347204	0.00734002	0.00489888	0.010574	0.00722226	0.0132304	0.012459	0.00903663	0.00252997	0.00713931	0.00410046	0.00786684	0.0033076	0.00351238	0.00722226	0.00314367	0.0056534	0.00982042	0.00744248	0.0135084	0.00704102	0.00939863	0.0190597	0.0082389	0.00594819	0.0131999	0.00578554	0.0102611	0.004732	0.0121464	0.0152329	0.00475392	0.00287279	0.00691207	0.00474295	0.00681691	0.00615795	0.00607318	0.0112547	0.00715582
rmtB	AMINOGLYCOSIDE	0.000157758	0.000319551	0.000109889	0.00027246	0.000101469	0.00174608	0.00085113	0.000731595	0.00034807	0.000359098	0.000140871	0.000168301	0.000181426	0.00169833	0.00169441	0.00125915	0.000199683	0.000382214	0.000173433	0.000219017	0.000497965	2.73456e-05	0.00130205	0.00087607	0.000292353	0.000966462	0.000287995	0.000226741	0.000382214	0.000434507	0.00296038	0.00146658	0.000328914	0.000787736	0.000192214	0.000244141	0.000347669	0.00112567	0.00231999	0.000509016	0.000152737	0.000343675	0.000209853	0.000432004	0.000324386	0.000152208	0.00146319	0.000592869
qacEdelta1_1	OTHER_RESISTANCE_MARKER	0.00291963	0.0345142	0.00775854	0.0311059	0.024575	0.029977	0.0150928	0.00220246	0.0150928	0.0220461	0.00766942	0.0339605	0.0259162	0.0330318	0.021148	0.00912053	0.00754638	0.0250913	0.00666121	0.02836	0.0254416	0.0118689	0.0109722	0.00284636	0.0248605	0.0276483	0.0333385	0.0490365	0.040386	0.0382959	0.042296	0.0214928	0.0239583	0.0583146	0.0395549	0.0679209	0.0443989	0.0493776	0.0452272	0.00975258	0.0123159	0.0375945	0.0126038	0.0386515	0.0474757	0.037077	0.0282945	0.00479806
merA	OTHER_RESISTANCE_MARKER	0.000673205	0.00454974	0.00103224	0.00624392	0.0033693	0.00597574	0.00487629	0.000473833	0.00213236	0.0052748	0.00115331	0.00772277	0.00521422	0.00638986	0.00790328	0.002022	0.00103224	0.00799511	0.00103224	0.0093553	0.00227487	0.00276533	0.00316554	0.000654796	0.00380822	0.0082389	0.00700856	0.0174173	0.00959612	0.0126183	0.017579	0.00596195	0.00292638	0.0117326	0.00326206	0.0117326	0.00756383	0.0119791	0.0128686	0.00291289	0.00175619	0.00625836	0.00151129	0.00732308	0.00684848	0.00700856	0.00841201	0.000954258
bacA	OTHER_RESISTANCE_MARKER	0.00127525	0.000855072	0.000906964	0.000714886	0.000437024	0.00296723	0.00231731	0.00449748	0.00101568	0.00212498	0.00116671	0.000762663	0.000700983	0.00276853	0.00265882	0.00399294	0.00141009	0.00216213	0.00162164	0.00117212	0.000840382	0.000390245	0.00333061	0.00522025	0.00104907	0.00803214	0.00149394	0.00108607	0.00102511	0.000599757	0.00585953	0.00447675	0.00111789	0.00407213	0.00167108	0.000969817	0.000587415	0.00256825	0.00396994	0.00302259	0.000913273	0.00260109	0.000944388	0.00085606	0.000558302	0.000701793	0.0033499	0.00439476
MCR-1	OTHER_RESISTANCE_MARKER	0.000141687	0.000137178	7.74344e-05	0.00011181	6.15307e-05	0.00047768	0.000188476	0.000285017	0.000119282	0.00015256	0.000102412	8.89487e-05	8.97746e-05	0.000264093	0.000238289	0.00019177	0.000143665	0.000180798	0.000126083	5.40005e-05	0.000207203	3.98977e-05	0.000217003	0.000223619	0.000920688	0.000181845	0.00023719	8.91545e-05	9.77869e-05	0.000188476	0.000404941	0.000595615	0.000122494	0.000275626	0.000137336	9.8467e-05	7.43659e-05	0.000258061	0.000196026	0.000235824	8.32802e-05	0.000144999	0.000131894	4.46288e-05	0.000113896	8.59188e-05	0.000179135	0.000257168
crAss64	OTHER_MICROBIAL_MARKER	0.00820091	0.00275576	0.00571908	0.00320973	0.00304361	0.00468847	0.00860863	0.0151277	0.00544822	0.00356965	0.00579892	0.00321715	0.00287943	0.00326961	0.00529924	0.00700856	0.00933371	0.00494436	0.0110997	0.00603122	0.00163103	0.0112937	0.00899496	0.0188843	0.0094859	0.00144973	0.00728932	0.00237696	0.00561434	0.00763406	0.00443556	0.0132917	0.00700856	0.0015901	0.0136024	0.00759887	0.00544822	0.00561434	0.00872881	0.0251494	0.00480916	0.00313642	0.0117055	0.00364466	0.00364466	0.00485381	0.00485381	0.00933371
Enterococci	PATHOGEN_MARKER	0.0369914	0.0228763	0.0363139	0.034039	0.0222508	0.0683934	0.0571145	0.0482498	0.0343551	0.024918	0.0291573	0.0164778	0.024575	0.0510009	0.0466062	0.0411395	0.0171379	0.0195503	0.0216924	0.0133224	0.00287943	0.0137128	0.0461775	0.034996	0.011023	0.007357	0.0165159	0.010501	0.0136654	0.00912053	0.0276483	0.0255594	0.0213444	0.010574	0.0131087	0.00982042	0.00988872	0.0237928	0.0292923	0.0315402	0.0231421	0.019869	0.034996	0.018199	0.0215924	0.0491499	0.0359799	0.0441942
K. pneumoniae	PATHOGEN_MARKER	0.00114007	0.000572012	0.000622344	0.00101803	0.000626673	0.00101568	0.000726542	0.000522119	0.00178071	0.0010515	0.000651777	0.000848185	0.000956465	0.00106372	0.000817402	0.000564789	0.00126791	0.00112697	0.000566096	0.000978821	0.000335438	0.000887274	0.000662404	0.000677887	0.000953156	0.000798732	0.00140683	0.000741808	0.00108356	0.000931386	0.00109362	0.000947666	0.00136205	0.000890354	0.00128264	0.00100402	0.000836508	0.00137153	0.00110889	0.000919625	0.00115331	0.00109742	0.000960895	0.00117212	0.000734984	0.00117619	0.00104907	0.000708309
E. coli uidA_2	PATHOGEN_MARKER	0.000949858	0.00127968	0.000570033	0.00149394	0.00108858	0.00184777	0.00112958	0.000390245	0.00201268	0.00123895	0.000536798	0.00130355	0.00128264	0.00144973	0.00107608	0.000586059	0.00180974	0.000909062	0.000495097	0.00155378	0.000341301	0.00201036	0.000698558	0.000690534	0.00143308	0.00050317	0.000976562	0.000550616	0.000681027	0.00118711	0.000780489	0.00130959	0.00156098	0.00080058	0.000900699	0.00159746	0.00145981	0.00125624	0.00158643	0.00149394	0.0013433	0.00109615	0.000656311	0.00130959	0.000917503	0.00154305	0.0016123	0.000815516
A. baumannii	PATHOGEN_MARKER	4.1257e-05	0.000167525	3.98057e-05	0.000102648	0.000140546	0.000276583	0.000293029	5.55187e-05	8.26095e-05	0.00019648	3.22949e-05	0.000117098	0.000163321	0.000345267	0.000381332	0.000109382	0.000102648	0.000318445	2.46452e-05	0.000335826	0.000106146	0.000105778	7.85153e-05	5.62937e-05	0.000245271	0.000216252	6.57188e-05	0.000318445	0.000435009	0.000282395	0.000620908	6.48141e-05	0.000180798	0.000131286	6.3848e-05	9.2512e-05	9.47838e-05	0.000149939	0.000210582	5.24027e-05	0.000117912	0.000183746	3.81401e-05	5.76095e-05	0.000347267	0.000163133	0.000299879	6.54159e-05
Staphylococci	PATHOGEN_MARKER	4.69017e-05	2.69069e-05	1.0374e-05	3.12309e-05	0	0.00011181	1.11058e-05	3.4533e-05	0	0	7.49697e-05	2.08682e-05	3.86725e-05	0	0	1.72067e-05	0	2.49892e-05	5.52627e-05	4.92335e-05	0	3.04471e-05	5.90924e-05	2.01807e-05	0	1.37997e-05	0	1.96288e-05	0	0	0	0	3.56683e-05	1.1564e-05	0	0	0	0	0	3.94395e-05	0	0	3.04471e-05	3.15573e-05	0	1.99719e-05	1.77519e-05	5.00941e-05
Shigella	PATHOGEN_MARKER	0	0	0	0	0	4.6524e-05	2.35051e-05	4.71189e-05	3.18503e-05	0	1.25815e-05	0	0	2.18552e-05	2.29682e-05	5.05008e-05	2.6938e-05	0	1.67362e-05	0	0	0	3.23696e-05	9.57744e-05	3.70543e-05	0	2.04624e-05	4.28108e-05	0	0	2.82772e-05	6.80364e-05	0	0	0	0	0	0	3.21089e-05	6.03341e-05	2.99587e-05	1.42205e-05	1.87424e-05	0	0	0	2.16291e-05	5.33187e-05
P. aeruginosa	PATHOGEN_MARKER	0	0	0	0	0	0	1.50835e-05	1.94932e-05	0	0	0	0	0	1.91584e-05	1.6241e-05	2.74405e-05	0	0	0	0	0	0	2.64752e-05	2.76953e-05	0	1.21389e-05	0	0	0	0	4.9576e-05	1.96742e-05	2.22629e-05	0	0	0	0	0	2.8441e-05	2.68138e-05	0	0	0	0	0	1.3594e-05	1.49793e-05	1.95835e-05
S. aureus	PATHOGEN_MARKER	0	0	0	0	0	0	0	0	0	0	0	0	0	0	0	0	0	0	0	0	0	0	1.91805e-05	0	0	0	0	0	0	0	0	0	0	0	0	0	0	0	0	0	0	0	0	0	0	0	0	0
C. auris	PATHOGEN_MARKER	0	0	0	0	0	0	0	0	0	0	0	0	0	0	0	0	0	0	0	0	0	0	0	0	0	0	0	0	0	0	0	0	0	0	0	0	0	0	0	0	0	0	0	0	0	0	0	0
qnrS2	QUINOLONE	0.000919625	0.00427458	0.000860025	0.00533609	0.00254756	0.0054988	0.00370409	0.000473833	0.00525049	0.004732	0.00148019	0.00710639	0.00604518	0.00597574	0.00618648	0.00151479	0.00265575	0.00421574	0.000645781	0.00493295	0.00176025	0.00350428	0.0025891	0.000663937	0.00574557	0.00488757	0.00618648	0.0100036	0.00594819	0.00774063	0.0118415	0.00569272	0.00529924	0.0078125	0.0066152	0.00939863	0.00502498	0.0110997	0.0109976	0.00277493	0.00268661	0.00548611	0.00145981	0.00564035	0.00488757	0.00582578	0.00717238	0.00116941
qnrS_1	QUINOLONE	0.00116941	0.00205972	0.000936781	0.0033771	0.00148362	0.00413853	0.00226438	0.000520914	0.00366154	0.00220756	0.00102039	0.00339274	0.00389724	0.00361948	0.00313642	0.00107608	0.00215714	0.00144973	0.000782295	0.00233343	0.000903826	0.00234424	0.00128561	0.000836508	0.00226962	0.000994781	0.00182655	0.00123895	0.00127968	0.00156459	0.0033693	0.00300865	0.00334603	0.00197126	0.00140683	0.0026435	0.00164998	0.00302958	0.00421574	0.00292638	0.00213729	0.00206449	0.00083073	0.00233883	0.00113219	0.00323205	0.00356965	0.00103942
qnrB	QUINOLONE	0.000654796	0.00141335	0.000668555	0.00228541	0.00213236	0.00280069	0.00183713	0.000387549	0.00191293	0.00150781	0.000743524	0.00152885	0.00256528	0.00224096	0.0028267	0	0.00131566	0.00108858	0.000427042	0.00160116	0.000329675	0.00149221	0.000847206	0.000533706	0.00154305	0.00108356	0.00169637	0.00161603	0.00173201	0.00151829	0.00246363	0.00164427	0.00218978	0.00117347	0.00293994	0.0017481	0.00238797	0.00239349	0.0029741	0.00161416	0.00126791	0.0017766	0.000913273	0.00164998	0.00191072	0.00198497	0.00219738	0.000870018
vanA	VANCOMYCIN	0.00316188	0.00129605	0.00183925	0.00138746	0.000748695	0.00902619	0.0068564	0.0105253	0.00345204	0.00266805	0.00343216	0.00151479	0.00139389	0.0103684	0.00428943	0.0126914	0.00326961	0.00483143	0.00496726	0.00262524	0.00221778	0.000356618	0.0137445	0.0122875	0.00205023	0.00454974	0.00333061	0.00132481	0.00166915	0.00149221	0.0125602	0.0122591	0.00229069	0.00199878	0.00209815	0.0012577	0.00121907	0.00398833	0.00546082	0.00589347	0.00221778	0.00286616	0.00332292	0.00209815	0.00128264	0.000945479	0.00416731	0.00880985
vanB_1	VANCOMYCIN	0.000223878	0.000138611	0.000158123	0.000128733	0.000105291	0.000701793	0.000609536	0.00098222	0.000334277	0.000298496	0.000345267	0.000152384	0.000144832	0.000690534	0.000571352	0.000870018	0.000371762	0.000529408	0.00031771	0.000249847	0.000256871	2.22886e-05	0.000928164	0.00104183	0.000342091	0.000448273	0.000335051	0.000146515	0.000202003	0.00015794	0.000729907	0.000811756	0.000206725	0.000325889	0.000348473	0.000216252	0.000100073	0.000404941	0.000757395	0.000682603	0.000313336	0.000314788	0.000408229	0.000160701	9.7336e-05	7.74344e-05	0.00053186	0.000734984
qacH_1	MDR	0.00140683	0.00786684	0.00181812	0.00883023	0.00678548	0.00847052	0.00479806	0.000657829	0.00441511	0.00916277	0.00228013	0.00937694	0.00666121	0.0113329	0.00944216	0.00454974	0.00254168	0.0169019	0.00277493	0.015625	0.0109469	0.00378192	0.00486504	0.000780489	0.00818199	0.0159165	0.016941	0.0301158	0.0226659	0.0246888	0.0276483	0.00725571	0.00587987	0.0140171	0.0133841	0.016176	0.0151627	0.0170589	0.0131694	0.00258313	0.00379066	0.0120068	0.0040068	0.0103804	0.0143448	0.00841201	0.00862855	0.00130055
mdtA	MDR	0.00172403	0.00271782	0.00145644	0.0033076	0.00184777	0.0059071	0.00409099	0.00213482	0.00441511	0.00352458	0.00170423	0.00304361	0.00255346	0.00587987	0.00413853	0.00305771	0.00362786	0.00320973	0.00166146	0.00362786	0.00157184	0.00361113	0.00347204	0.00338491	0.00352051	0.00300171	0.00251249	0.00172403	0.00221266	0.00293315	0.00414331	0.0043745	0.00373848	0.00338882	0.00210787	0.00352865	0.00298787	0.00398833	0.0056534	0.00515433	0.00302259	0.00338491	0.00150781	0.00331525	0.00206449	0.00367001	0.00492157	0.0033693
mdtE	MDR	0.00129455	0.0017725	0.000976562	0.00225394	0.00147337	0.00257122	0.00186493	0.000731595	0.00342424	0.00171608	0.000848185	0.00192624	0.0016123	0.00249513	0.00183925	0.00105637	0.00276214	0.00194862	0.000824991	0.00203372	0.000849165	0.00224614	0.00163103	0.0015502	0.00205972	0.000662404	0.00148705	0.000838443	0.00100402	0.00145141	0.00146319	0.00230663	0.00252413	0.001011	0.00140035	0.00191736	0.00176025	0.0018014	0.00275576	0.00248363	0.00230663	0.00167689	0.00100634	0.00205023	0.00126791	0.00214224	0.0025183	0.00129156
acrR_2	MDR	0.00124182	0.00208848	0.000974309	0.00235509	0.00144973	0.00277493	0.0017725	0.000648772	0.00368701	0.00198956	0.000992485	0.00219738	0.00180974	0.00264962	0.0018435	0.00106618	0.00285954	0.00183501	0.000854085	0.00246648	0.000775098	0.00223837	0.00132481	0.00122189	0.00231463	0.000811756	0.0018014	0.00103463	0.00111919	0.00179309	0.00152181	0.00199878	0.00279423	0.00115865	0.00189972	0.0023013	0.00225916	0.00218725	0.00283324	0.00261314	0.00231196	0.00186924	0.000963118	0.00214719	0.00131262	0.00222291	0.00262524	0.00122189
acrB_1	MDR	0.00128561	0.00172005	0.000878096	0.00206926	0.00145981	0.00247218	0.00176025	0.000620908	0.0030861	0.00170817	0.00085804	0.00186062	0.0016348	0.00266805	0.00184777	0.000999389	0.00276853	0.00160486	0.000693732	0.00241014	0.000523327	0.00208125	0.00144305	0.00138107	0.00186924	0.000886249	0.00154662	0.000900699	0.000958678	0.00183077	0.00139712	0.0018779	0.0025891	0.00113219	0.00144973	0.00206926	0.00191736	0.00198956	0.00267422	0.00248938	0.00221266	0.00183925	0.000928164	0.00191736	0.00122189	0.00205497	0.00228013	0.00111403
acrA_1	MDR	0.00106126	0.00188442	0.000897583	0.00166338	0.00127673	0.00268661	0.00161603	0.000603929	0.00317653	0.0018499	0.000827856	0.00164427	0.00139067	0.0023013	0.00175214	0.000958678	0.00272411	0.00183077	0.000733288	0.00188442	0.000694534	0.00249225	0.00122472	0.00119123	0.00206449	0.000760903	0.00159562	0.000778688	0.00106988	0.00213236	0.00158643	0.00212744	0.00243815	0.001011	0.00132023	0.00188007	0.00160858	0.00200803	0.00260711	0.00228013	0.00235237	0.00169833	0.000924952	0.00195087	0.00109742	0.00222548	0.00235509	0.00110633
tolC_2	MDR	0.000847206	0.00157912	0.000566096	0.00126206	0.000828812	0.00279423	0.00164238	0.00061236	0.00254168	0.00118711	0.000542408	0.00112437	0.00098563	0.00267422	0.00166146	0.00086801	0.00195312	0.00133557	0.000523932	0.00124469	0.000610946	0.000710768	0.00136521	0.0011427	0.00154841	0.00108356	0.00144305	0.000641321	0.000760903	0.000921752	0.00203137	0.00217214	0.00189096	0.00143308	0.00144471	0.00133094	0.000921752	0.0025183	0.00240458	0.00221778	0.00149739	0.00123324	0.00061236	0.00127084	0.000734984	0.00108356	0.00225394	0.0010736
blaGES	BETA_LACTAM	0.00124182	0.0082389	0.000892414	0.00520218	0.00294674	0.00367001	0.00198497	0.000114423	0.00647906	0.00476492	0.00148362	0.00942037	0.00553705	0.0043644	0.00356142	0.000625227	0.00348007	0.00561434	0.000965346	0.00704102	0.00281367	0.00276214	0.00220756	0.000125357	0.00777648	0.00528701	0.00777648	0.0111511	0.00768716	0.00831539	0.00920521	0.00482028	0.00749425	0.00964056	0.0167465	0.0165159	0.00744248	0.016176	0.00970762	0.00231731	0.00452876	0.0065695	0.00295355	0.00756383	0.00754638	0.00598956	0.00598956	0.000481559
cfxA	BETA_LACTAM	0.000943297	0.00491021	0.000232578	0.00268661	0.00130355	0.00124469	0.000963118	0.000285676	0.00398833	0.00433927	0.000380891	0.00583925	0.00271155	0.00261918	0.00203137	0.000167525	0.00766942	0.00175619	0.000366644	0.00220756	0.0165159	0.000647275	0.00211274	0.000616619	0.0122875	0.00189533	0.00774063	0.00929068	0.00475392	0.0112547	0.00653922	0.00622231	0.00578554	0.00407213	0.0041963	0.00228013	0.00185633	0.00471019	0.00182655	0.0011166	0.00393342	0.00387031	0.000721523	0.00362786	0.00254756	0.00118027	0.000969817	0.000256871
blaVEB	BETA_LACTAM	0.00106372	0.00849012	0.000620908	0.00453924	0.00332292	0.00290617	0.00131566	9.20855e-05	0.00641946	0.00349619	0.000842326	0.00747696	0.00547345	0.0054231	0.00300171	0.000335826	0.00244379	0.0026374	0.000308309	0.0041577	0.00371265	0.00206449	0.00140683	0.00011181	0.00774063	0.00403467	0.00594819	0.00957397	0.00547345	0.00847052	0.0081631	0.00638986	0.00641946	0.00759887	0.0105496	0.00883023	0.00433426	0.0099575	0.00708999	0.0016653	0.00300865	0.00574557	0.00138746	0.00522628	0.00493295	0.00371265	0.00348007	0.000283048
blaCARB	BETA_LACTAM	0.00031771	0.0053981	0.000406817	0.00673861	0.00477594	0.00691207	0.00394252	0.000276264	0.00366154	0.00163103	0.000327398	0.00598956	0.00567958	0.00551152	0.00417695	0.00094112	0.000541782	0.00186924	0.000216002	0.00283979	0.00085804	0.000748695	0.00172802	0.000200145	0.00371265	0.00285294	0.00310039	0.00439476	0.00362786	0.00450789	0.00491021	0.00243815	0.0041481	0.00678548	0.00387031	0.00630189	0.00477594	0.00483143	0.00566647	0.000719858	0.000878096	0.00145981	0.000543035	0.00525049	0.00379066	0.0035532	0.0026804	0.000416326
blaOXA1	BETA_LACTAM	0.000190226	0.00557556	0.000888299	0.00460261	0.00492157	0.00566647	0.00217214	5.16216e-05	0.00100402	0.00233883	0.000504334	0.004044	0.00329235	0.0041481	0.00241014	0.00117755	0.000555728	0.00315094	0.000194672	0.00265575	0.000838443	0.000751295	0.00106372	0.000132658	0.00148362	0.00307898	0.00343216	0.00581233	0.00732308	0.00429438	0.00352865	0.00111146	0.00233883	0.00650907	0.00361948	0.0121464	0.00950784	0.00596195	0.00551152	0.000854085	0.00126498	0.00379066	0.00110378	0.00611542	0.00761644	0.00749425	0.00328475	0.000433004
blaTEM	BETA_LACTAM	0.00128858	0.00220246	0.000791385	0.00397912	0.00196217	0.0041963	0.00292638	0.000605326	0.00313642	0.00273673	0.000848185	0.00304361	0.00292638	0.00287943	0.00219738	0.00126498	0.00261314	0.00177455	0.000821188	0.00266189	0.000543035	0.00334603	0.00174004	0.00130959	0.00313642	0.00141662	0.00222291	0.00220756	0.00175619	0.00277493	0.00379943	0.00285294	0.00289277	0.00181812	0.00138746	0.00310039	0.00248938	0.00283324	0.00394252	0.00291289	0.00210787	0.00228541	0.000947666	0.00260109	0.00176025	0.00353682	0.00369554	0.00149566
blaCMY_2	BETA_LACTAM	0.00053186	0.00197126	0.000389344	0.00170817	0.00127673	0.0027494	0.00175214	0.000278507	0.00223321	0.00175214	0.000465155	0.00200803	0.00223837	0.00398833	0.00320973	0.000793215	0.00125915	0.00147337	0.000412496	0.00161976	0.000682603	0.000733288	0.00153239	0.000464082	0.0341967	0.00127673	0.00200803	0.00266805	0.00182655	0.00266189	0.00320232	0.00193963	0.00379943	0.00225394	0.00216713	0.00277493	0.00223837	0.00456026	0.00362786	0.00143639	0.00156821	0.002103	0.000518513	0.00205972	0.00274306	0.00306478	0.00302259	0.000665472
blaKPC_2	BETA_LACTAM	3.1051e-05	6.55672e-05	2.40823e-05	0.000464618	2.56918e-05	0.000203643	0.000146346	1.47731e-05	0.000575326	0.000253921	4.72825e-05	0.000406817	0.000128287	0.000383984	0.000185666	4.69559e-05	5.65544e-05	5.45019e-05	0	7.55784e-05	0	0	6.51895e-05	0	6.6329e-05	3.17035e-05	8.44428e-05	3.05882e-05	4.8276e-05	4.67935e-05	0.00012039	2.58705e-05	7.83341e-05	6.23176e-05	0.000217756	0.000123774	7.41086e-05	0.000132658	0.000139575	4.40652e-05	7.30039e-05	0.000143998	2.58705e-05	0.000159223	0.00011942	0.000134355	0.000131134	3.48133e-05
blaOXA48	BETA_LACTAM	0.000367492	0.000382655	0.000310454	0.000376082	0.000314788	0.00098563	0.000964231	0.000938948	0.000490543	0.000569375	0.000246977	0.000670101	0.000502589	0.00113744	0.00102867	0.0010736	0.000407758	0.000464082	0.000490543	0.000787736	0.00124469	0.000218008	0.00102867	0.00116402	0.000468391	0.000609536	0.000412972	0.000524537	0.000684181	0.00053309	0.00126791	0.00103703	0.000438541	0.000523327	0.000404941	0.000669328	0.000474929	0.000795969	0.00103703	0.000757395	0.00026593	0.000706674	0.000356618	0.000435009	0.000651777	0.000249847	0.000754775	0.000940034
blaSHV_1	BETA_LACTAM	0.000681027	0.00066164	0.000558302	0.000842326	0.000522119	0.00129455	0.000827856	0.00080058	0.00131262	0.000854085	0.000668555	0.000740096	0.000930311	0.00133094	0.000966462	0.000924952	0.000978821	0.00094112	0.000511374	0.000870018	0.00037478	0.000808013	0.00102157	0.000590135	0.000976562	0.000892414	0.00123895	0.000667012	0.000705044	0.000794132	0.00153239	0.00163292	0.00103224	0.000898621	0.000572673	0.00103942	0.000892414	0.00122472	0.00138426	0.000949858	0.000878096	0.000840382	0.000785918	0.000992485	0.000708309	0.000866007	0.00104545	0.000847206
blaVIM	BETA_LACTAM	4.51473e-05	0	0.000124924	0.000108752	3.41363e-05	0.000212291	7.19157e-05	4.14003e-05	0.000126521	0.000110525	0.000107876	6.99492e-05	9.51129e-05	0.000201072	0.000114159	0.000216502	5.15024e-05	0.000459282	0.000411069	0.000453482	0.000127548	6.89862e-05	0.0001435	0.000173634	3.07298e-05	8.57205e-05	0.000163699	4.07832e-05	0.000146854	0.000155227	0.000286999	6.50391e-05	0	1.14048e-05	0	0	0.000101235	4.85557e-05	0.000100304	4.54613e-05	4.70102e-05	2.66285e-05	0.000226741	8.24188e-05	0.000202237	0.000163699	0.000436015	0.000136388
blaDHA	BETA_LACTAM	0.000437024	0.00070423	0.000339728	0.000780489	0.000330438	0.000828812	0.000698558	0.000188694	0.00108106	0.000625227	0.000221818	0.000709948	0.000598373	0.00127673	0.00134641	0.000245271	0.00117755	0.00061876	0.000209611	0.000729064	0.000442613	0.0010263	0.000748695	0.000375214	0.000692931	0.000470017	0.000852114	0.000435009	0.000319182	0.000696141	0.000808013	0.000836508	0.000930311	0.000476578	0.000420677	0.000806149	0.000580668	0.00128412	0.000894478	0.000960895	0.000628122	0.000802432	0.000511374	0.000823087	0.00048603	0.000954258	0.000890354	0.000387549
blaIMP_1	BETA_LACTAM	0	0	0	0	0	6.55672e-05	0	0	4.11618e-05	2.21347e-05	0	4.53564e-05	4.64702e-05	3.25571e-05	8.72189e-05	2.31547e-05	0	3.03418e-05	0	0	0	0	0	0	0	0	0	0	0	0	3.35111e-05	0	0	0	0	0	0	0	2.95462e-05	0	0	0	0	0	0	0	3.55038e-05	0
blaNDM	BETA_LACTAM	0	6.78794e-05	5.38137e-05	2.01807e-05	0	0	0	0	0.000190446	3.39005e-05	4.42693e-05	7.34268e-05	0	0	0	0	0	3.94851e-05	1.55435e-05	0.000139575	0	6.37006e-05	0	0	0	0	0	0	0	3.4733e-05	0	0	0	0	0	0	3.65441e-05	0	0	2.7314e-05	6.60232e-05	4.28108e-05	2.941e-05	4.43205e-05	0	5.021e-05	0	0
blaCTX-M_5	BETA_LACTAM	0.000228582	0.000205772	0.000193327	0.000402144	0.000205534	0.000281093	0.000124348	7.61041e-05	0.00061236	0.000252167	0.000137019	0.000563486	0.000390245	0.00020084	0.000213275	8.79271e-05	0.000417771	0.000137972	0.00015256	0.000497965	0.000152737	0.000893445	0.000126814	0.000114953	0.000243296	7.59284e-05	0.00014006	9.1133e-05	0.00030618	0.000296777	0.000249271	0.00030938	0.00046677	9.12384e-05	0.000153977	0.000512557	0.00026902	0.000187607	0.000251585	0.000289329	0.00034012	0.00020506	0.000147875	0.000404007	0.000264093	0.000420191	0.000294047	0.000122494
blaOXA51	BETA_LACTAM	6.93858e-05	0.000114953	2.52504e-05	1.45697e-05	5.41255e-05	0.000132046	8.14722e-05	0.000159223	4.59896e-05	0.000117369	4.26134e-05	0.000103124	8.97746e-05	0.000189349	6.45153e-05	6.9466e-05	3.13755e-05	0.000135602	2.01574e-05	4.00825e-05	0	6.45898e-05	6.77227e-05	9.36951e-05	7.86061e-05	3.1924e-05	3.85832e-05	8.92575e-05	5.22817e-05	7.72557e-05	0.000194223	6.08943e-05	7.02732e-05	0.000128139	0	0	5.5008e-05	4.99208e-05	0.000102175	3.98517e-05	0.000122353	0.000103602	3.33181e-05	8.87434e-05	0.000230704	0	8.29921e-05	0.000116289
mecA	BETA_LACTAM	0	0	1.59989e-05	0	0	0	2.4138e-05	2.31013e-05	2.17544e-05	0	2.65058e-05	0	0	0	0	0	0	0	2.76314e-05	0	0	4.32083e-05	0	0	0	0	0	0	0	0	0	0	0	0	0	0	0	0	0	0	1.96288e-05	1.75075e-05	3.25195e-05	0	0	0	0	0
floR_1	PHENICOL	0.00121065	0.00115865	0.0016123	0.00153594	0.00176433	0.0033076	0.00231731	0.00124757	0.000840382	0.00255936	0.00216213	0.00137788	0.00170029	0.00322459	0.00293315	0.00457081	0.0014199	0.00850976	0.00525049	0.00684848	0.00176841	0.00267113	0.00351238	0.00220756	0.00165762	0.00451831	0.00532378	0.00396994	0.00620079	0.00533609	0.0063604	0.00367001	0.000919625	0.00112958	0.00171806	0.00191293	0.00395164	0.00162351	0.00324702	0.00152533	0.00066164	0.00194862	0.00216213	0.00123324	0.00221266	0.00367001	0.00315094	0.00141335
catIII	PHENICOL	7.6722e-05	9.69993e-05	5.27062e-05	4.43205e-05	2.81144e-05	0.000412972	0.000259256	0.00023637	0.000124348	0.000115619	7.1419e-05	5.09697e-05	3.64598e-05	0.00042165	0.00020177	0.000154155	4.16882e-05	0.000166368	7.34268e-05	6.35536e-05	0	2.49892e-05	0.000223103	0.000142015	0.000153977	0.000231773	0.000111037	7.24996e-05	6.04737e-05	4.18813e-05	0.000526967	0.000279797	7.3342e-05	0.000228582	6.9466e-05	3.61662e-05	2.8672e-05	0.000169668	0.000364532	0.000120808	4.25151e-05	0.000183534	6.99492e-05	5.16216e-05	8.38595e-05	4.02217e-05	0.000191328	0.000291342
folP_1	SULFONAMIDE	0.000122353	3.30116e-05	0.000104322	1.79374e-05	7.56658e-05	7.71665e-05	9.53329e-05	0.000112068	5.60342e-05	2.8212e-05	0.000139898	8.37627e-05	5.38759e-05	5.51352e-05	9.2726e-05	0.00011482	8.16606e-05	6.32606e-05	6.93057e-05	9.90374e-05	0	3.5096e-05	0.000138611	9.2726e-05	4.37608e-05	4.78872e-05	7.98877e-05	3.96679e-05	7.54911e-05	2.96146e-05	4.8668e-05	8.03505e-05	9.12384e-05	3.40969e-05	0	5.36895e-05	4.53041e-05	0	0.000136073	0.000101469	6.81938e-05	4.35591e-05	6.82726e-05	4.73372e-05	8.92575e-05	0.000106514	8.35693e-05	9.86948e-05
16S rRNA	SIXTEENS_RRNA	1	1	1	1	1	1	1	1	1	1	1	1	1	1	1	1	1	1	1	1	1	1	1	1	1	1	1	1	1	1	1	1	1	1	1	1	1	1	1	1	1	1	1	1	1	1	1	1
[truncated: 72 more columns]
